# Supplementary material for: Effect of food-related behavioral activation therapy on food intake and the environmental impact of the diet: results from the MooDFOOD prevention trial
Source: Eur J Nutr. 2019 Oct 23;59(6):2579–91. doi: 10.1007/s00394-019-02106-1 (PMC7413920; doi:10.1007/s00394-019-02106-1)
Supplement: Supplementary file 2 — Supplementary material 2 (XLSX 39 kb) [file 394_2019_2106_MOESM2_ESM.xlsx]

## Sheet: Title
ENVIRONMENTAL DATA SOURCES AND VALUES - ONLINE RESOURCE 2
TITLE
Effect of food-related behavioral activation therapy on food intake and the environmental impact of the diet: Results from the MooDFOOD prevention trial
JOURNAL
European Journal of Nutrition
AUTHORS AND AFFILIATIONS
Alessandra C. Grasso1,2*, Margreet R. Olthof1,2,, Corné van Dooren3, Miquel Roca4, Margalida Gili4, Marjolein Visser1,2, Mieke Cabout1,2, Mariska Bot2,5, Brenda W. J. H. Penninx2,5, Gerard van Grootheest2,5, Elisabeth Kohls6,
Ulrich Hegerl7, Matthew Owens8, Ed Watkins8, Ingeborg A. Brouwer1,2 & on behalf of the MooDFOOD Prevention Trial Investigators
1 Department of Health Sciences, Faculty of Science, Vrije Universiteit (VU) Amsterdam, De Boelelaan 1105, 1081 HV Amsterdam, The Netherlands
2 Amsterdam Public Health Research Institute, Van der Boechorststraat 7, 1081 BT Amsterdam, The Netherlands
3 Netherlands Nutrition Centre (Voedingscentrum), Bezuidenhoutseweg 105, 2594 AC The Hague, The Netherlands
4 Institut Universitari d’Investigació en Ciències de la Salut (IUNICS/IDISPA), Rediapp, University of Balearic Islands, Carretera De Valldemossa km 7.5, 07122 Palma de Mallorca, Spain
5 Department of Psychiatry, Amsterdam Universitair Medische Centra (UMC), VU Amsterdam, De Boelelaan 1117, 1081 HV Amsterdam, The Netherlands
6 Department of Psychiatry and Psychotherapy, Medical Faculty, University Leipzig, Semmelweisstr. 10, Haus 13, 04103 Leipzig, Germany
7 Department of Psychiatry, Psychosomatics and Psychotherapy, Medical Faculty, Goethe-University Frankfurt, Heinrich-Hoffmann-Str. 10, 60528 Frankfurt a.M., Germany
8 Department of Psychology, University of Exeter, Perry Road, Exeter EX4 4QG, United Kingdom
*Corresponding author. Tel.: +31-20-59-84038, E-mail address: alessandra.grasso@vu.nl

## Sheet: FFQ - LCA matching
FFQ Food item	LCA match - Food item	Source*	GHGE	LU	FEU	pReCipe	Notes:
			kg CO2eq/100g - excl LUC	m2*y/100g	MJ/100g	Score	1 MJ =	0.0238846	kg oil eq
Any type of bread							*All datasets were created by Blonk Consultants (Gouda, The Netherlands):
Wholemeal or brown bread (with or without seeds)	Wheat bread, brown, consumed/RER	PROMISS dataset (2017)	0.115013	0.0856045	0.852086	0.0111674	PROMISS dataset (2017): contains LCA estimates of 94 commonly eaten food products based on European Food Safety Authority’s Comprehensive European Food Consumption Database
White bread (e.g. baguette, rolls, sliced)	Wheat bread, white, consumed/RER	PROMISS dataset (2017)	0.137052	0.114079	1.00298	0.0138062	Optimeal dataset (2015): contains LCA estimates of 207 commonly eaten food products in The Netherlands, based on the Dutch Consumption Survey 2007-2010
Rye bread (any)	Bread rye dark	Optimeal dataset (2015)	0.092418	0.143132	1.23932	0.0136238	RIVM dataset (2015-2017): Dataset created for the National Institute for Public Health and the Environment (Rijksinstituut voor Volksgezondheid en Milieu, RIVM)
Naan bread	Wheat bread, white, consumed/RER	PROMISS dataset (2017)	0.137052	0.114079	1.00298	0.0138062
Chapatti	Wheat bread, white, consumed/RER	PROMISS dataset (2017)	0.137052	0.114079	1.00298	0.0138062
Yeast based bread	Wheat bread, white, consumed/RER	PROMISS dataset (2017)	0.137052	0.114079	1.00298	0.0138062
Any breakfast cereals (e.g. oatmeal, wheat germ, cornflakes, Quaker, kasha)
Wheat germ	Wheat flakes, consumed/RER	PROMISS dataset (2017)	0.0881464	0.151212	0.608266	0.0122048
Quaker (or other oat cereal)	Oat flakes, consumed/RER	PROMISS dataset (2017)	0.106314	0.390146	0.769258	0.0239304
Corn-flakes	Corn flakes, consumed/RER	PROMISS dataset (2017)	0.12076	0.208957	0.927989	0.017036
All-bran cereals	Wheat flakes	PROMISS dataset (2017)	0.0881464	0.151212	0.608266	0.0122048
Couscous	Pasta, wheat flour, without eggs, consumed/RER	PROMISS dataset (2017)	0.101686	0.0477604	1.05411	0.00939934
Any pasta (on average)
Plain (refined) pasta (e.g. spaghetti)	Pasta, wheat flour, without eggs, consumed/RER	PROMISS dataset (2017)	0.101686	0.0477604	1.05411	0.00939934
Plain wholemeal (unrefined) pasta	Pasta, wheat flour, without eggs, consumed/RER	PROMISS dataset (2017)	0.101686	0.0477604	1.05411	0.00939934
Filled pasta (with meat/cheese/vegetables)	Pasta, raw, consumed/RER *Pasta with eggs	PROMISS dataset (2017)	0.130586	0.103246	1.27322	0.0137095
Noodles (excluding rice noodles)	Pasta, raw, consumed/RER *Pasta with eggs	PROMISS dataset (2017)	0.130586	0.103246	1.27322	0.0137095
Any cakes or pastries (on average)
Cakes (e.g. sponge, chocolate)	Pastries and cakes, consumed/RER	PROMISS dataset (2017)	0.250863	0.382482	1.69858	0.0325521
Pastries (e.g. croissants)	Pastries and cakes, consumed/RER	PROMISS dataset (2017)	0.250863	0.382482	1.69858	0.0325521
Rolls (with/without filling)	Pastries and cakes, consumed/RER	PROMISS dataset (2017)	0.250863	0.382482	1.69858	0.0325521
Muffins	Pastries and cakes, consumed/RER	PROMISS dataset (2017)	0.250863	0.382482	1.69858	0.0325521
Doughnuts, buns (plain or filled)	Pastries and cakes, consumed/RER	PROMISS dataset (2017)	0.250863	0.382482	1.69858	0.0325521
Rice pudding	Custard vanilla full fat	Optimeal dataset (2015)	0.121957	0.0897147	0.963666	0.0119455
Cheese cake	Custard vanilla full fat	Optimeal dataset (2015)	0.121957	0.0897147	0.963666	0.0119455
Pancakes	Pancake	Optimeal dataset (2015)	0.123404	0.158001	0.854175	0.0147359
Plain biscuits (with no fillings or cream)	Biscuits averaged	Optimeal dataset (2015)	0.22549	0.30281	2.40359	0.0296523
Rice (any)
White rice	Rice, white, consumed/RER	PROMISS dataset (2017)	0.193774	0.108136	1.37238	0.0170723
Brown/wholemeal (unrefined) rice	Rice brown boiled	Optimeal dataset (2015)	0.18518	0.21832	0.872525	0.0202653
Rice noodles	Rice, white, consumed/RER	PROMISS dataset (2017)	0.193774	0.108136	1.37238	0.0170723
Table sugar (white)	White sugar, consumed/RER	PROMISS dataset (2017)	0.111137	0.106672	1.13308	0.0126168
Jam	Jam, consumed/RER	PROMISS dataset (2017)	0.184685	0.0819603	2.24667	0.0176918
Marmalade	Jam, consumed/RER	PROMISS dataset (2017)	0.184685	0.0819603	2.24667	0.0176918
Honey	Honey	Optimeal dataset (2015)	0.129615	0.00296096	1.80906	0.010602
Any sweets or bonbons
Boiled sweets, toffees, caramels	Chocolates filled/Belguim chocolate	Optimeal dataset (2015)	0.15504	0.39699	2.36946	0.0304679
Mixed candies	Liquorice Dutch type average	Optimeal dataset (2015)	0.15	0.14	1.25	0.016156
Cereal bars, flapjacks/fruit bar	Muesli crunchy plain/w fruit	Optimeal dataset (2015)	0.0981527	0.256922	0.802953	0.0177915
Ice lolly	Ice lolly/sorbet	Optimeal dataset (2015)	0.157601	0.0555271	2.80008	0.0166717
Chocolates (any)
Chocolate snack bars (e.g. Mars bar)	Chocolates filled/Belguim chocolate	Optimeal dataset (2015)	0.15504	0.39699	2.36946	0.0304679
Dark chocolate	Chocolate plain	Optimeal dataset (2015)	0.210006	0.121949	2.80004	0.0219929
Milk chocolate	Chocolate milk	Optimeal dataset (2015)	0.363214	0.224088	4.84282	0.0386161
Vegetable oil (blended, any)
Sunflower oil	Sunflower oil, consumed/RER	PROMISS dataset (2017)	0.320028	1.13092	2.21729	0.0698801
Olive oil	Olive oil, consumed/RER	PROMISS dataset (2017)	0.310641	3.28077	1.38412	0.161745
Extra virgin olive oil	Olive oil, consumed/RER	PROMISS dataset (2017)	0.310641	3.28077	1.38412	0.161745
Palm oil	Vegetable oil, consumed/RER	PROMISS dataset (2017)	0.271386	1.46117	1.7966	0.0810935
Any margarine or spread (excluding soya spread)
Low-fat margarine	Margarine, low fat, consumed/RER	PROMISS dataset (2017)	0.249859	0.373836	1.81055	0.0324063
Normal margarine	Margarine, normal fat, consumed/RER	PROMISS dataset (2017)	0.458319	0.658357	2.43436	0.0560246
Blended spreads	Fats of mixed origin, consumed/RER	PROMISS dataset (2017)	0.480801	0.686364	1.63759	0.0562941
Soya-based margarine or spreads	Margarine, low fat, consumed/RER	PROMISS dataset (2017)	0.249859	0.373836	1.81055	0.0324063
Any margarines or vegetable spreads fortified with omega-3	Margarine, low fat, consumed/RER	PROMISS dataset (2017)	0.249859	0.373836	1.81055	0.0324063
Any butter
Low/reduced fat butter	Butter product half fat	Optimeal dataset (2015)	0.589007	0.407339	2.92416	0.052228
Normal butter	Butter, consumed/RER	PROMISS dataset (2017)	1.46763	0.540226	3.90583	0.100845
Lard	Butter, consumed/RER	PROMISS dataset (2017)	1.46763	0.540226	3.90583	0.100845
Any nuts
Peanuts	Peanuts unsalted	Optimeal dataset (2015)	0.123029	0.508492	0.926147	0.0302852
Cashew nuts	Cashew nuts unsalted	Optimeal dataset (2015)	0.162031	1.64218	1.64912	0.0836517
Almonds	Walnuts unsalted	Optimeal dataset (2015)	0.370525	0.700686	3.46061	0.0564188
Walnuts	Walnuts unsalted	Optimeal dataset (2015)	0.370525	0.700686	3.46061	0.0564188
Any legumes
Kidney (red), black beans	Beans brown tinned	Optimeal dataset (2015)	0.132901	0.120568	1.81934	0.0159415
Lentils	Lentils, consumed/RER	PROMISS dataset (2017)	0.113888	0.981838	0.820873	0.0503823
Chickpeas (also hummus)	Beans brown tinned	Optimeal dataset (2015)	0.132901	0.120568	1.81934	0.0159415
Cluster beans (guar)	Beans, green, with pods, consumed/RER	PROMISS dataset (2017)	0.0799348	0.140823	0.670871	0.0115283
French beans (string beans)	Beans, green, with pods, consumed/RER	PROMISS dataset (2017)	0.0799348	0.140823	0.670871	0.0115283
Fava beans	Beans, green, without pods, consumed/RER	PROMISS dataset (2017)	0.257925	0.149824	2.05972	0.0235653
Soya beans	Beans, green, without pods, consumed/RER	PROMISS dataset (2017)	0.257925	0.149824	2.05972	0.0235653
Any vegetables (excluding potatoes)
Lettuce	Lettuce, excluding Iceberg-type lettuce, consumed/RER	PROMISS dataset (2017)	0.0542155	0.0763201	0.586941	0.0073063
Spinach (including lamb’s quarters)	Spinach frozen boiled	Optimeal dataset (2015)	0.14377	0.0741828	2.5554	0.0162442
Chard	Rocket raw	Optimeal dataset (2015)	0.0713389	0.0433353	1.14799	0.00804684
Fenugreek	Rocket raw	Optimeal dataset (2015)	0.0713389	0.0433353	1.14799	0.00804684
Wild greens (e.g. watercress)	Rocket raw	Optimeal dataset (2015)	0.0713389	0.0433353	1.14799	0.00804684
Okra	Spinach frozen boiled	Optimeal dataset (2015)	0.0713389	0.0433353	1.14799	0.00804684
Tomato	Tomatoes, consumed/RER	PROMISS dataset (2017)	0.0763889	0.0319955	0.830204	0.00698637
Aubergine	Courgettes, consumed/RER	PROMISS dataset (2017)	0.127828	0.0463466	1.93731	0.0127452
Courgette	Courgettes, consumed/RER	PROMISS dataset (2017)	0.127828	0.0463466	1.93731	0.0127452
Sweet peppers (e.g. red, green, yellow)	Peppers, consumed/RER	PROMISS dataset (2017)	0.340938	0.0656047	4.31589	0.0293188
Cucumber	Cucumbers, consumed/RER	PROMISS dataset (2017)	0.483316	0.0378115	6.58127	0.0402973
Bitter melon (Karela)	Courgettes, consumed/RER	PROMISS dataset (2017)	0.127828	0.0463466	1.93731	0.0127452
Carrots	Carrots, consumed/RER	PROMISS dataset (2017)	0.0863243	0.0359299	1.0301	0.00811485
Parsnip	Turnip	PROMISS dataset (2017)	0.0566768	0.0313966	0.624021	0.00553983
Turnip or Swede	Turnip	PROMISS dataset (2017)	0.0566768	0.0313966	0.624021	0.00553983
Artichokes	Lettuce, excluding Iceberg-type lettuce, consumed/RER	PROMISS dataset (2017)	0.0542155	0.0763201	0.586941	0.0073063
Radish	Beetroot boiled	Optimeal dataset (2015)	0.0798373	0.0305292	1.40867	0.00852643
Beetroot	Beetroot boiled	Optimeal dataset (2015)	0.0798373	0.0305292	1.40867	0.00852643
Celery	Leek, consumed/RER	PROMISS dataset (2017)	0.0818401	0.0746978	0.833988	0.00912066
Coleslaw	Head cabbage, consumed/RER	PROMISS dataset (2017)	0.078326	0.0541658	0.752175	0.00785348
Sweet Corn	Maize (suikermais)	RIVM dataset (2015-2017)	0.198	0.118	1.95524	0.0191565
Asparagus	Leek, consumed/RER	PROMISS dataset (2017)	0.0818401	0.0746978	0.833988	0.00912066
Herbs (e.g. mint, fennel, chive, basil, dill, coriander, parsley)	Rocket raw	Optimeal dataset (2015)	0.0713389	0.0433353	1.14799	0.00804684
Leek	Leek, consumed/RER	PROMISS dataset (2017)	0.0818401	0.0746978	0.833988	0.00912066
White/other mushrooms	Cultivated mushroom, consumed/RER	PROMISS dataset (2017)	0.441647	0.0505909	5.34267	0.0358492
Onion	Onions, consumed/RER	PROMISS dataset (2017)	0.0906484	0.0569272	0.938388	0.00900584
Garlic	Onions, consumed/RER	PROMISS dataset (2017)	0.0906484	0.0569272	0.938388	0.00900584
Cauliflower	Cauliflower, consumed/RER	PROMISS dataset (2017)	0.100289	0.101681	0.924326	0.0113779
Pumpkin	Courgettes, consumed/RER	PROMISS dataset (2017)	0.127828	0.0463466	1.93731	0.0127452
Brussels sprouts	Brussel sprouts boiled	Optimeal dataset (2015)	0.0908528	0.0599897	1.35692	0.010196
Peas (green)	Peas, green, without pods, consumed/RER	PROMISS dataset (2017)	0.268948	0.604841	2.60441	0.0454083
Broccoli	Cauliflower, consumed/RER	PROMISS dataset (2017)	0.100289	0.101681	0.924326	0.0113779
Cabbage (e.g. white, green red, Savoy)	Head cabbage, consumed/RER	PROMISS dataset (2017)	0.078326	0.0541658	0.752175	0.00785348
Stuffed vegetables (e.g. vine/green leaves with rice or meat)	Courgettes, consumed/RER	PROMISS dataset (2017)	0.127828	0.0463466	1.93731	0.0127452
Pickled vegetables (e.g. cucumber, radish, cabbage)	Cabbage sauerkraut	Optimeal dataset (2015)	0.0390053	0.0140928	0.6428	0.00401601
Ginger (e.g. in savoury and sweet dishes, in infusion)	Turnip, consumed/RER	PROMISS dataset (2017)	0.0566768	0.0313966	0.624021	0.00553983
Potatoes (on average, in all forms)
Mashed potatoes	Potato boiled, consumed/RER	PROMISS dataset (2017)	0.086094	0.0432737	0.939493	0.00820016
Baked/roasted/casserole	Main-crop potatoes, consumed/RER	PROMISS dataset (2017)	0.10752	0.0780364	1.12032	0.0111618
Chips/French fries	French fries, consumed/RER	PROMISS dataset (2017)	0.235143	0.155288	2.08682	0.0228273
In salads	Potato boiled, consumed/RER	PROMISS dataset (2017)	0.086094	0.0432737	0.939493	0.00820016
Potato dumpling, bread dumpling, gnocchi	Potatoes and potatoes products, consumed/RER	PROMISS dataset (2017)	0.0659102	0.0397478	0.664044	0.00643032
Potato tortilla (omelette)	Main-crop potatoes, consumed/RER	PROMISS dataset (2017)	0.10752	0.0780364	1.12032	0.0111618
Sweet potato	Potato boiled, consumed/RER	PROMISS dataset (2017)	0.086094	0.0432737	0.939493	0.00820016
Fresh fruits (any)
Apple	Apple, consumed/RER	PROMISS dataset (2017)	0.0486744	0.0814694	0.507581	0.00707961
Pear	Pear, consumed/RER	PROMISS dataset (2017)	0.0463923	0.0909823	0.484874	0.00733572
Avocado	Avocado	RIVM dataset (2015-2017)	0.1621	0.254	1.48631	0.0223068
Mango	Mango	RIVM dataset (2015-2017)	0.1051	0.117	1.02158	0.0125143
Apricot	Apricot	RIVM dataset (2015-2017)	0.0747	0.135	0.678262	0.0110509
Nectarine	Apricot	RIVM dataset (2015-2017)	0.0747	0.135	0.678262	0.0110509
Peach	Apricot	RIVM dataset (2015-2017)	0.0747	0.135	0.678262	0.0110509
Plum	Apricot	RIVM dataset (2015-2017)	0.0747	0.135	0.678262	0.0110509
Cherries	Grapes w skin average	Optimeal dataset (2015)	0.137353	0.0743693	1.66362	0.0137283
Rhubarb	Lettuce, excluding Iceberg-type lettuce, consumed/RER	PROMISS dataset (2017)	0.0542155	0.0763201	0.586941	0.0073063
Berries (e.g. blueberry, strawberry, blackcurrants, blackberry, raspberry)	Strawberries	Optimeal dataset (2015)	0.281233	0.0287323	3.11238	0.0219509
Banana	Bananas, consumed/RER	PROMISS dataset (2017)	0.0662061	0.0662725	0.0157216	0.00598753
Melon/ Watermelon	Melon netted	Optimeal dataset (2015)	0.140538	0.0365436	1.08588	0.0107697
Grape	Grapes w skin average	Optimeal dataset (2015)	0.137353	0.0743693	1.66362	0.0137283
Squeezed fresh fruit	Juice, Orange, consumed/RER	PROMISS dataset (2017)	0.101296	0.103411	0.954657	0.0115759
Pineapple	Pineapple	Optimeal dataset (2015)	0.179217	0.0437675	1.49897	0.0138949
Kiwi	Kiwi fruit green	Optimeal dataset (2015)	0.0924599	0.0528983	1.03817	0.00916156
Lemon	Oranges, consumed/RER	PROMISS dataset (2017)	0.0918309	0.108936	0.919484	0.011296
Orange	Oranges, consumed/RER	PROMISS dataset (2017)	0.0918309	0.108936	0.919484	0.011296
Mandarin/Tangerine	Mandarins, consumed/RER	PROMISS dataset (2017)	0.0907847	0.118444	0.884146	0.0115771
Grapefruit	Oranges, consumed/RER	PROMISS dataset (2017)	0.0918309	0.108936	0.919484	0.011296
Tinned fruits	Apple sauce tinned	Optimeal dataset (2015)	0.0934182	0.044325	1.3251	0.00954652
Raisin, sultana	Raisins	RIVM dataset (2015-2017)	0.108	0.057	1.05507	0.0100972
Fig	Figs	RIVM dataset (2015-2017)	0.09408	0.198	0.879228	0.0152085
Prune	Dates	RIVM dataset (2015-2017)	0.0765	0.235	0.674075	0.015513
Olives (e.g. black, green)	Olives green in brine tinned/glass	Optimeal dataset (2015)	0.137961	0.529772	2.03764	0.0346835
Dates	Dates	RIVM dataset (2015-2017)	0.0765	0.235	0.674075	0.015513
Concentrated juice, with sugar (1 glass 200 ml)	Fruit drink concentrate undiluted	Optimeal dataset (2015)	0.09078	0.23052	0.35496	0.015174
Concentrated juice, without sugar (with sweetener) (1 glass 200 ml)	Juice drink	Optimeal dataset (2015)	0.0703736	0.0320391	1.12289	0.00744389
Carbonated/soft drinks with sugar (1 glass 200 ml)	Soft drink cola w caffeine	Optimeal dataset (2015)	0.0419969	0.00913498	0.668976	0.00400112
Carbonated/soft drinks with artificial sweetener (1 glass 200 ml)	Cola light soft drink w caffeine	Optimeal dataset (2015)	0.0419969	0.00913498	0.668976	0.00400112
Tap water (1 glass 200 ml)	Water average	Optimeal dataset (2015)	2.50162e-05	4.33318e-07	0.000486989	2.38474e-06
Mineral water (e.g. still or sparkling) (1 glass 200 ml)	Still mineral water, consumed/RER	PROMISS dataset (2017)	0.0764451	0.00152068	0.863601	0.00573459
Black tea (any)	Black tea, infusion, consumed/RER	PROMISS dataset (2017)	0.0104826	0.00640996	0.0733223	0.000945856
Coffee (instant or ground)	Coffee drink, cafe americano, consumed/RER	PROMISS dataset (2017)	0.0222236	0.0353417	0.174743	0.00300842
Greek (Turkish) Coffee	Coffee drink, espresso, consumed/RER	PROMISS dataset (2017)	0.0530287	0.112378	0.42976	0.00844179
Green tea	Black tea, infusion, consumed/RER	PROMISS dataset (2017)	0.0104826	0.00640996	0.0733223	0.000945856
Peppermint tea	Fruit tea, infusion, consumed/RER	PROMISS dataset (2017)	0.0104826	0.00640996	0.0733223	0.000945856
Other herbal infusions	Fruit tea, infusion, consumed/RER	PROMISS dataset (2017)	0.0104826	0.00640996	0.0733223	0.000945856
Beer (any) (1/2 pint of 1 glass 200 ml)	Beer, regular, consumed/RER	PROMISS dataset (2017)	0.133049	0.0393657	1.46147	0.0114888
Any wine (1 glass 125 ml)
Red wine (1 glass 125 ml)	Wine, red, consumed/RER	PROMISS dataset (2017)	0.170949	0.215839	1.63343	0.0214055
White wine (1 glass 125 ml)	Wine, white, consumed/RER	PROMISS dataset (2017)	0.200164	0.198291	1.73548	0.0222312
Rose wine (1 glass 125 ml)	Average of red and white wine		0.185557	0.207065	1.68446	0.0218183
Fortified wines (Liqueurs) (e.g. Sherry, port, Madeira) (1 glass 50 ml)	Wine, red, consumed/RER	PROMISS dataset (2017)	0.170998	0.215839	1.63343	0.0214077
Spirits (e.g. whisky, vodka, rum, gin) (1 glass 50 ml)	Wine, red, consumed/RER	PROMISS dataset (2017)	0.170998	0.215839	1.63343	0.0214077
Any red meat (e.g. beef, veal, lamb, pork, game)
Hot/cold roast beef, boiled beef, beef steak, fillet, loin	Beef meat, consumed/RER	PROMISS dataset (2017)	3.95239	2.3196	10.6396	0.309844
Beef burger (hamburger)	Minced beef shallow fried	Optimeal dataset (2015)	2.18392	2.30157	8.01788	0.221325
Minced beef meat (e.g chilli con carne, Bolognese sauce, meatballs)	Minced beef shallow fried	Optimeal dataset (2015)	2.18392	2.30157	8.01788	0.221325
Beef meat in stew, casserole, in curry	Meat stew, consumed/RER	PROMISS dataset (2017)	0.769319	0.430541	4.57147	0.0656412
Pork cutlet, chop, steak, fillet, loin, pork ribs, minced	Pork / piglet meat, consumed/RER	PROMISS dataset (2017)	1.20904	1.20092	7.25082	0.126342
Meat pies	Snack sausage roll puff pastry	Optimeal dataset (2015)	1.15768	1.1441	6.25948	0.119012
Sausages	Sausages, consumed/RER	PROMISS dataset (2017)	1.55611	1.12064	6.81117	0.137649
Veal	Beef meat, consumed/RER	PROMISS dataset (2017)	3.95239	2.3196	10.6396	0.309844
Small game (e.g. rabbit, goat, pheasant, duck)	Meat and meat products, consumed/RER	PROMISS dataset (2017)	1.84355	1.36341	7.06284	0.16213
Other game (e.g. deer, moose)	Meat and meat products, consumed/RER	PROMISS dataset (2017)	1.84355	1.36341	7.06284	0.16213
Lamb (e.g. in stews, kebabs)	Mutton / lamb meat, consumed/RER	PROMISS dataset (2017)	9.47723	10.0146	15.3808	0.913098
Cured pork (cold or hot-cooked)	Pork / piglet meat, consumed/RER	PROMISS dataset (2017)	1.20904	1.20092	7.25082	0.126342
Gammon, ham (e.g. Serrano, prosciutto)	Ham, pork, consumed/RER	PROMISS dataset (2017)	0.827873	0.834609	4.86369	0.0867979
Dried cured sausages (chorizo, salchichon, salami)	Dry sausage, consumed/RER	PROMISS dataset (2017)	1.48454	1.00275	5.97611	0.127101
Frankfurter	Sausages, consumed/RER	PROMISS dataset (2017)	1.55611	1.12064	6.81117	0.137649
Bacon, bacon cubes	Bacon, consumed/RER	PROMISS dataset (2017)	1.37187	1.38303	8.05963	0.143833
Smoked lamb	Mutton / lamb meat, consumed/RER	PROMISS dataset (2017)	9.47723	10.0146	15.3808	0.913098
Smoked game (any)	Beef smoke-dried	Optimeal dataset (2015)	1.41544	1.53712	4.6176	0.143992
Any poultry with skin
Any poultry without skin
Chicken (e.g. boiled, roasted, chicken burgers)	Chicken meat, consumed/RER	PROMISS dataset (2017)	0.652476	0.753768	4.86664	0.0752057
Chicken (e.g. stews or casserole)	Chicken meat, consumed/RER	PROMISS dataset (2017)	0.652476	0.753768	4.86664	0.0752057
Turkey ( e.g. roasted, boiled, strips)	Chicken meat, consumed/RER	PROMISS dataset (2017)	0.652476	0.753768	4.86664	0.0752057
Any smoked/cured poultry	Chicken meat, consumed/RER	PROMISS dataset (2017)	0.652476	0.753768	4.86664	0.0752057
Liver (e.g. panita), pâtés, potted meat	Liver pate	Optimeal dataset (2015)	0.530406	0.53334	4.36115	0.0586622
Other offal (e.g. tongue, brain, heart, kidney, tripe)	Liver pate	Optimeal dataset (2015)	0.530406	0.53334	4.36115	0.0586622
Any fish or seafood (fresh, tinned, smoked, etc)
Fresh oily fish (e.g. salmon, tuna, trout, anchovy, herring, mackerel, sardine, gravalax, eel)	Tuna, consumed/RER	PROMISS dataset (2017)	1.83911	0.011463	22.8571	0.142061
	Salmon and trout, consumed/RER	PROMISS dataset (2017)	0.622249	0.184687	5.41724	0.0502121
	Average of tuna and salmon		1.23068	0.0980748	14.1372	0.0961367
Fresh white fish (e.g. hake/turbot, cod, haddock, plaice, whiting)	Cod and whiting, consumed/RER	PROMISS dataset (2017)	0.774517	0.00970231	7.91773	0.0557706
Other fresh fish/seafood products (e.g. taramasalata)	Pangasius prep in microwave oven	Optimeal dataset (2015)	0.505	0.761	6.55	0.0729624
Fresh crustaceans and molluscs (e.g. mussel, crab, calamari, octopus, cuttlefish, shrimp, clam)	Mussels boiled	Optimeal dataset (2015)	0.910568	0.00740026	14.032	0.0772
Cured or smoked oily fish (e.g. sardines, tuna, salmon, kipper)	Smoked salmon	Optimeal dataset (2015)	0.385	0.458	5.3	0.0510277
Cured or smoked white fish (e.g. cod, bacalao, salt cod)	Cod and whiting, consumed/RER	PROMISS dataset (2017)	0.774517	0.00970231	7.91773	0.0557706
Tinned fish (sardine, tuna or salmon)	Tuna in oil tinned	Optimeal dataset (2015)	1.81	0.0153	28.1	0.154001
Tinned crustaceans and molluscs (e.g. mussel, crab, calamari, octopus, cuttlefish, shrimp, clam)	Tuna in oil tinned	Optimeal dataset (2015)	1.81	0.0153	28.1	0.154001
Eggs (any, on average)
Eggs (fried/poached/boiled/hard boiled/in sandwiches)	Whole egg, chicken, consumed/RER	PROMISS dataset (2017)	0.273893	0.412392	2.29773	0.03642
Egg-based savoury dishes	Whole egg, chicken, consumed/RER	PROMISS dataset (2017)	0.273893	0.412392	2.29773	0.03642
Egg-based desserts (e.g. egg cakes, tarts, egg and nut sweets)	Cake sponge Dutch Eierkoek	Optimeal dataset (2015)	0.18411	0.241229	1.85232	0.0236714
Milk (any, excluding soy)
Full-fat milk	Cow milk, 3 - 4% fat (whole milk), consumed/RER	PROMISS dataset (2017)	0.185856	0.0593833	0.631086	0.0127154
Semi-skimmed milk	Cow milk, 1 - 2.9% fat (semi-skimmed milk), consumed/RER	PROMISS dataset (2017)	0.180591	0.0573045	0.620063	0.0123549
Skimmed milk	Milk skimmed	Optimeal dataset (2015)	0.105021	0.0742483	0.850768	0.0102069
Milk fortified with omega 3 fatty acids	Cow milk, 3 - 4% fat (whole milk), consumed/RER	PROMISS dataset (2017)	0.185856	0.0593833	0.631086	0.0127154
Yogurt (any type including fromage)	Yogurt full fat	Optimeal dataset (2015)	0.14541	0.104396	0.995393	0.0137458
Soy milk	Drink soya several flavours Alpro	Optimeal dataset (2015)	0.0391609	0.0538708	0.645873	0.0057771
Yogurt from soy	Drink soya several flavours Alpro	Optimeal dataset (2015)	0.0391609	0.0538708	0.645873	0.0057771
Tofu	Tahoe	RIVM dataset (2015-2017)	0.292	0.216	3.4	0.0313852
Any cheese
Hard cheeses (e.g. Cheddar, parmesan)	Cheese, Parmigiano Reggiano, consumed/RER	PROMISS dataset (2017)	1.3033	0.493822	3.11887	0.0892974
	Cheese, Cheddar, consumed/RER	PROMISS dataset (2017)	1.05418	0.396792	2.5681	0.0722262
	Average of cheese, Parmigiano Reggiano and cheese, Chedder		1.17874	0.445307	2.84348	0.0807618
Soft cheeses (e.g. Brie, camembert, Philadelphia, tomini, boursault, brinza, chaource, coulommiers, Humboldt fog, kochkase)	Cheese, Camembert, consumed/RER	PROMISS dataset (2017)	0.8119	0.302428	2.03246	0.0556239
Semi-hard cheeses (e.g. Gouda, Emmental/Edam)	Cheese, Gouda, consumed/RER	PROMISS dataset (2017)	1.1079	0.417717	2.68688	0.0759078
Cottage cheese (cheese curd natural/with flavouring)	Quark, consumed/RER	PROMISS dataset (2017)	0.397242	0.136753	1.15085	0.027114
Hard and semi-hard Greek cheeses (e.g. Kaseri, kefalotiri, Grafiera, Kefalograviera, Ladotiri)	Cheese, Parmigiano Reggiano, consumed/RER	PROMISS dataset (2017)	1.3033	0.493822	3.11887	0.0892974
Fresh cheeses (e.g. Feta, mozzarella)	Cheese, Mozzarella, consumed/RER	PROMISS dataset (2017)	0.72019	0.266709	1.8297	0.0493395
Ice cream	Ice cream, milk based, consumed/RER	PROMISS dataset (2017)	0.465611	0.133683	2.23663	0.0328318
Single cream	Cream, consumed/RER	PROMISS dataset (2017)	0.426344	0.154339	1.13457	0.0291811
Crème fraîche	Cream, consumed/RER	PROMISS dataset (2017)	0.426344	0.154339	1.13457	0.0291811
Sour cream	Cream, consumed/RER	PROMISS dataset (2017)	0.426344	0.154339	1.13457	0.0291811
Double or clotted cream	Cream, consumed/RER	PROMISS dataset (2017)	0.426344	0.154339	1.13457	0.0291811
Dressing sauces (e.g. French, Cesar, thousand island)	Dressing, consumed/RER	PROMISS dataset (2017)	0.286521	1.10878	3.02576	0.0693913
Mayonnaise	Mayonnaise	Optimeal dataset (2015)	0.292388	0.503808	2.51035	0.0418137
White sauce	Liquid milk, consumed/RER	PROMISS dataset (2017)	0.180591	0.0573045	0.620063	0.0123549
	Wheat flour, white, consumed/RER	PROMISS dataset (2017)	0.100371	0.170041	0.699996	0.0138218
	Butter, consumed/RER	PROMISS dataset (2017)	1.46763	0.540226	3.90583	0.100845
	Bechamel sauce (1/6 milk, 1/6 flour, 2/3 butter)		0.381727	0.156581	1.18101	0.0273477
Ketchup	Ketchup tomato	Optimeal dataset (2015)	0.12091	0.01177	1.6478	0.010186
Instant soup	Soup clear w meat vegetables and noodles	Optimeal dataset (2015)	0.163544	0.129792	1.14888	0.0160767
Pizza (any)	pizza dough prepared	RIVM dataset (2015-2017)	0.2165	0.222	1.90918	0.0244561
	Tomato puree, consumed/RER	PROMISS dataset (2017)	0.149605	0.0370321	1.49976	0.012242
	Cheese, consumed/RER	PROMISS dataset (2017)	1.1079	0.417717	2.68688	0.0759078
	Pizza - 65% dough, 15% cheese, 10% sauce		0.321871	0.210661	1.79398	0.0285068
Brown sauce	Peanut sauce jar prepared	Optimeal dataset (2015)	0.09702	0.12622	1.30968	0.0132685
